# Supplementary material for: Unlocking the power of reticulocyte analysis: Advancing care for patients with abnormal haemoglobin variants at Eastern Regional Hospital, Koforidua
Source: PLoS One. 2025 May 9;20(5):e0323056. doi: 10.1371/journal.pone.0323056 (PMC12063815; doi:10.1371/journal.pone.0323056)
Supplement: S1 File — (ZIP) [file pone.0323056.s001.zip]

Archive with 1 entries (1 files):
- Anonymised retics data.xlsx
