# Supplementary material for: Unlocking the power of reticulocyte analysis: Advancing care for patients with abnormal haemoglobin variants at Eastern Regional Hospital, Koforidua
Source: PLoS One. 2025 May 9;20(5):e0323056. doi: 10.1371/journal.pone.0323056 (PMC12063815; doi:10.1371/journal.pone.0323056)
Supplement: S1 File — (ZIP) [file pone.0323056.s001.zip › Anonymised retics data.xlsx]

## Sheet: data
sickling status	HB Phenotype	HB	RETIC COUNT	RECTIC %	IRF	LFT	MFR	HFR	RET-He
1	5	7.1	0.09	3.88	21.7	78.3	12.5	9.2	33.7
1	5	5.6	9.08	9.8	46.8	53.2	20.5	26.3	32.8
1	5	6.1	0.1995	9.59	28.8	71.2	11.4	17.4	27.7
1	3	10.2	0.0985	2.38	28.1	71.9	17.7	10.4	26.4
1	5	7.5	0.25	11.41	41.2	58.2	18.6	22.6	33.7
1	5	8.7	0.127	4.32	29	71	16	13	32.9
1	5	5.6	0.137	3.3	27	72.8	17.8	9.4	23.8
1	5	6.1	0.224	6.22	42	58	20.8	21.2	30.7
1	3	10.2	0.302	13.11	34.1	65.9	18	16.1	40.2
1	5	7.5	0.2384	9.1	44.8	55.2	21.2	23.6	31.4
1	3	8.7	0.2201	6.59	28.5	58	16.9	22.4	32.4
1	5	9.5	0.2108	7.78	48.2	51.8	20	28.2	35
1	5	9.3	0.2238	7.56	41.4	58.6	21	20.4	30.4
1	3	10.1	0.1734	5.16	43.7	56.3	19.3	24.4	30.4
1	5	8.7	0.3127	11.89	39.7	60.3	17	22.7	27.9
1	3	10.1	0.106	2.12	26.2	73.8	17.6	17.6	8.6
1	5	8.7	0.0685	1.37	38.8	61.2	19.2	19.6	19.4
1	5	10.3	0.1783	7.02	44.1	55.9	18.5	25.6	29.5
1	5	9.4	0.2047	4.55	27.1	72.1	16.8	11.1	29.9
1	5	9.6	0.3285	12.12	56.6	43.4	24.3	32.3	32
1	3	8.6	0.1173	3.35	38	62	16.7	21.3	27.3
1	4	7.1	0.149	4.76	42	58	19.4	22.6	30.6
1	5	10.9	0.255	11.66	29.1	70.9	17.3	11.8	33.7
1	5	7.7	0.1985	5.97	37.5	62.5	19.1	18.4	26.4
1	5	7.3	0.2209	9.52	32.7	67.3	19	13.7	35.1
1	5	10.9	0.2634	10.25	45.8	54.2	22.4	23.4	28.4
1	5	7.3	0.2795	8.52	36.3	63.7	18.2	18.1	30.6
1	5	7.8	0.194	6.6	20.4	79.6	15.2	5.2	29
1	5	9.1	0.1475	4.82	36	64	22.3	13.7	32.5
1	5	9.5	0.1453	3.98	32.4	67.6	16.6	15.8	31.1
1	3	7.6	0.1763	7.47	42.1	57.6	18.7	223.4	35.5
1	5	7.9	0.2466	10.96	31.8	68.2	13.6	18.2	33.8
1	3	10.9	0.1259	3.46	28.7	71.3	17.2	11.2	34.9
1	3	6.6	0.3616	17.9	51.3	48.7	20	31.3	35
1	5	8.8	0.175	6.58	24.6	75.4	16.6	8	33.5
1	5	8.1	0.1565	6.69	37.9	62.1	17.5	20.4	33.5
1	5	6.3	0.1005	4.74	33.3	66.7	12.5	20.8	38.7
1	5	7.9	0.1792	7.93	39.1	60.9	22.5	16.6	29.9
1	3	6	0.1411	8.4	46.3	53.7	21.1	25.2	36
1	5	10.3	0.1755	5.4	38.4	61.6	17.8	20.6	38.9
1	3	8.4	0.0685	1.37	38.8	61.2	19.2	19.6	32.6
1	3	10.3	0.1026	2.21	26.2	73.8	17.8	8.6	19.4
1	5	8.4	0.1827	7.08	38.2	80.2	12.8	9.6	25.2
1	3	10.9	0.1649	7.93	22.4	77.6	19.7	24.1	33.7
1	5	7.3	0.4562	21.52	43.8	56.2	16.4	11	36.7
1	5	7.7	0.1372	4.4	27.4	72.6	18.2	18.1	36.8
1	5	6.7	0.2795	8.5	36.3	63.7	19.4	27.5	34.8
1	5	9	0.231	7.24	46.9	53.1	17.7	19.8	28.1
1	3	9	0.2267	7.53	37.5	62.5	19.1	16.6	30.6
1	5	8	0.2789	2.57	35.7	64.3	18.3	13.5	27.5
1	5	8.6	0.093	3.3	31.8	68.2	17.8	9.4	30.5
1	3	8.6	0.032	7.25	27.2	72.8	15.9	18.9	33.3
1	3	7.7	0.1733	6.07	34.8	68.2	17.2	21	31.6
1	5	8.2	0.2545	7.09	41.1	58.9	19.2	21.9	23.8
1	5	9.4	0.031	0.62	6.7	93.3	6.2	0.5	18.6
1	3	12	1.45	0.0595	16.8	83.2	9.9	0.9	30
1	5	5.1	0.0268	1.3	45.4	54.6	28	17.4	20
1	5	8.1	0.0726	1.77	31.5	68.5	16.3	15.2	19.6
1	5	5.1	0.104	3.2	31.1	68.9	16.8	14.3	13.8
1	5	8.2	0.3167	10.92	46.7	53.3	19	27.7	29.1
1	5	10.1	0.0615	1.43	19	81	15	4	22.1
1	5	7	0.1851	9.59	36.3	63.7	22.3	18.6	37.6
1	5	10	0.1679	3.55	35.3	61.7	12	16	28.4
1	5	9	0.078	1.32	34.1	65.9	16.6	17.5	19.9
1	3	9.4	0.3071	9.6	36.6	63.6	17.6	18.8	30.9
1	5	7.4	0.1069	4.95	15	85	8.9	6.1	33.5
1	3	10.8	0.0508	1.07	233.3	70.7	14.2	9.1	22.7
1	3	9	0.02074	6.5	43.6	56.4	18.6	25	28.8
1	3	8.4	0.0201	0.61	23.3	70.7	17.2	6.1	24.6
1	3	7.9	0.2459	11.78	41.4	85.6	15.2	26.2	33.2
1	3	8.7	0.2423	5.78	43.7	56.5	19.7	24	21.8
1	3	9.5	0.1143	3.33	36.8	63.2	17.4	19.4	30.6
1	4	5.9	0.0075	0.24	9.2	90.8	6.1	31	19.5
1	3	11.7	0.0773	1.5	18.5	8.5	72.4	3	28
1	5	10.4	0.2097	4.22	48.9	51.1	21.4	27.5	22.6
1	5	11.4	0.0918	2.29	24.2	75.8	14.9	9.3	28.3
1	5	5.5	0.0346	1.11	30.2	69.8	13.7	16.5	17.9
1	5	5	0.2033	1.12	25	74.9	13.6	11.5	15.9
1	3	9.5	0.3811	11.6	39.8	60.4	17.8	21.8	36
1	3	11.5	0.1105	2.8	43.8	56.2	21.1	22.6	21.8
1	5	5.1	0.0243	1.3	37.4	62.6	16.1	21.3	29.7
1	5	7.7	0.1846	6.81	32.7	67.3	18	14.7	32.3
1	3	9.2	0.381	38	62	20.5	17.5	16.2	20.1
1	3	9.4	0.0144	0.28	3.2	91.8	7.7	0.5	19.3
1	3	4.6	0.7	3.81	33.9	66.1	19	14.9	18.3
1	3	10.5	0.266	7.06	37.8	62.2	19.1	11.7	31.5
1	3	7.1	0.1295	6.04	39	61	22.4	22.9	20.9
1	3	13.4	0.2144	2.67	20.2	79.8	13.2	7	31
1	3	9.1	0.25	10.61	40.3	59.7	18.2	22.1	38.4
1	3	6.42	0.0367	0.97	44.2	55.8	17.7	24.6
1	3	8	0.1238	3.62	26.7	73.3	18	9	21.9
1	3	8	0.0336	0.81	28.1	73.9	13.3	8.1	16.3
1	3	7.7	0.1696	9.84	22.5	77.5	23.4	9.2	28.9
1	3	7.7	0.1532	4.88	43.1	56.5	10.9	20.1	30.4
1	5	7	0.0912	28.15	23.1	76.9	2.1	12.2	16.9
1	5	8.6	0.0072	1.6	2.1	97.9	8.7	0	28.1
1	5	8	0.0588	0.91	9.9	90.1	26.6	1.2	39.5
1	5	8.8	0.2144	7.17	50	50	18.9	23.4	31.4
1	5	9.2	0.119	3.94	33.4	66.6	22.7	14.5	33.2
1	5	9.1	0.1753	6.34	36.5	63.2	20.2	14.1	37.7
1	3	8.6	0.1608	6.87	44.4	55.6	24.6	24.2	35.6
1	3	7.5	0.371	16.3	36.7	63.7	21	24.6	33.7
1	3	7.6	0.216	8.3	19.5	58.5	21.5	28.5	28.2
1	5	9	0.1039	3.02	38.1	61.9	23.8	16.5	28.9
1	3	9.5	0.1154	3.26	42.8	57.2	19.8	19	31.9
1	3	9.1	0.2564	7.52	43.3	56.3	21.4	23.9	27.9
1	5	10.4	0.1628	3.46	38.6	61.4	16.7	17.2	33.6
1	5	10	0.0879	4.4	32.4	67.6	16.5	15.7	30.4
1	5	8.8	0.1688	3.07	29.9	70.5	19.6	12.9	27.7
1	5	9.8	0.2973	4.6	34.6	65.4	17.5	26.6	36.1
1	3	8	0.1762	4.75	37.6	67.4	18.9	13.7	27.9
1	3	9.4	0.1949	5.4	33.2	66.8	15.9	17.3	25.4
1	1	11.4	0.1949	2.11	19.1	80.9	10.6	8.5	25.4
1	2	9	0.0612	1.5	32.9	67.1	15.1	15.1	28.8
1	3	5.7	0.1283	7.09	27.2	72.8	16.9	10.3	23.8
1	5	9.2	0.1932	5.6	25.7	74.3	16.2	9.5	31.8
1	5	9.3	0.1351	3.07	38.9	61.1	19.4	19.5	22.8
1	3	7.6	0.3475	12.15	43.6	56.4	23.8	19.8	28.1
1	2	10.4	0.3475	10.24	42.8	57.7	20.3	22.5	35.5
1	5	6.3	0.1678	5.07	46.1	53.9	16.4	29.7	19.9
1	5	10.8	0.245	0.53	12.5	87.5	10.3	2.2	22.7
1	5	11.5	0.747	1.69	5.2	94.8	4.2	1	31.9
1	5	7.2	0.2089	7.08	37.6	62.4	16.5	21.1	25.8
1	5	8.4	0.2056	6.61	49.8	50.2	24.4	25.4	32.4
1	4	6.8	0.1647	7.19	46.1	53.9	24.8	21.3	37.6
1	2	7.9	0.382	14.75	26.8	73.2	14	12.8	31.8
1	5	9.3	0.382	4.98	28.4	71.6	14.1	14.3	21.1
1	5	8.5	0.1972	8.4	41.2	58.8	20.8	20.4	36.1
1	5	8.5	0.21	8.62	46.8	53.2	20	26.8	31.5
1	5	7.2	0.2978	11.92	38.3	61.7	19.8	18.5	30
1	5	8.4	0.1999	7.69	31	69	19.7	11.3	33.8
1	5	7.5	0.2588	9.41	46.6	53.2	19	27.6	28.4
1	5	10.5	0.127	4.34	38.8	61.2	22.8	16	39.2
1	5	7.4	0.2288	8.7	37.9	62.1	17.2	20.7	28.4
1	5	4	0.3191	18.88	57.2	42.7	20.7	36.6	21.3
1	5	10	0.0576	1.34	74	97.6	7.4	0	33.6
1	3	8.2	0.1389	5.05	44.3	55.7	18.2	20.1	31.1
1	3	8.4	0.1268	4.09	28.1	71.9	14	14.1	27.7
1	5	7.5	0.297	13.99	31.7	88.3	20	11.7	34.7
1	3	11.7	0.0402	0.82	91	90.9	8.7	0.4	25.8
1	5	7.6	0.2144	10.16	33.1	66.9	15.1	18	38.3
1	5	6.6	0.1421	7.07	42.4	54.6	16.9	25.5	32.5
1	5	10.1	0.2202	7.49	44.8	55.2	18.7	20.1	36.8
1	5	8.1	0.1207	2.72	33.1	66.9	20.2	12.9	26.9
1	3	6.3	0.0715	0.98	19.2	80.8	13.6	5.6	30.1
1	5	7.9	0.2442	10.95	40	59.6	22.6	17.9	36.7
1	5	8.9	0.1159	3.6	28	71	18	10	27.3
1	3	8.2	0.7302	7.55	3.2	96.8	2.8	0.4	27.8
1	5	10.3	0.0543	0.92	16.3	53.7	13.8	2.5	20.7
1	5	9	0.0655	2.69	9.9	90.1	8.3	1.6	30.9
1	5	8.6	0.1493	5.39	30.9	69.1	18	12.9	34.3
1	5	9.2	0.0839	2.31	36.4	63.6	18.4	18	9.5
1	5	9.7	0.295	12.2	36.9	61.1	19.9	19	37.5
1	2	8.9	0.0753	1.82	18.1	81.9	11.1	7	33.1
1	3	10.7	0.1709	4.84	34.4	65.5	15.1	19.1	32.1
1	5	3.2	0.3033	29.4	60.2	39.2	73.1	37.1	37.2
1	3	4.7	0.0984	5.72	37.7	62.3	14.5	23.2	28.8
1	3	11	0.0946	2.47	38.2	61.8	19.6	18.3	32.2
1	5	7.6	0.1311	6.83	38.1	61.8	16.2	21.9	38.9
1	2	11	0.0915	2.22	24.7	75.3	15.7	9	30.3
1	3	8.4	0.1305	3.76	40	60	24.7	15.3	24.2
1	2	9.8	0.1495	4.7	33.2	66.8	13.8	19.4	35.3
1	3	9.4	0.1493	4.47	32.2	66.1	14.9	20.4	26
1	3	8.3	0.1852	42.4	57.6	19.9	22.5	20	31.2
1	3	8.3	0.1707	5.97	40.1	59.1	20	19	32.5
1	3	8.4	0.3758	12.74	46.8	53.2	19.4	27.3	31
1	5	7.8	0.1555	5.63	86.17	63.3	20.5	16.2	32.2
1	5	8.5	0.95	9.09	29.5	70.5	15.6	13.9	33.6
1	5	7.8	0.1994	8.4	48.5	51.4	18.2	30.4	31.4
1	5	11.1	0.0766	19.9	22.4	77.6	14.7	7.7	32.5
1	5	11	0.0979	1.85	31.2	68.8	15.6	16.5	25.7
1	5	6.6	0.333	12.9	36.1	63.9	20.1	10	28.5
1	3	8.3	0.1793	6.45	46.6	53.4	18.6	28	33
1	5	9.1	0.1582	5.55	41.3	58.7	16.2	25.1	31.9
1	5	11	0.0724	1.55	10	90.1	8.6	1.4	30.4
1	5	8	0.3549	13.6	45.2	54.8	18.9	26.7	33.6
1	5	6.7	0.048	1.68	38.4	61.6	17.4	21	30.9
1	5	10	0.092	1.87	32.5	67.5	18.8	13.7	24.5
1	3	7.4	0.1161	0.61	31.6	68.4	15.4	16.2	19
1	5	7.7	0.1708	3.61	27.8	72.2	13.5	14.3	20.6
1	5	10.1	0.0226	0.53	10.2	89.8	8.5	1.7	27.3
1	3	6.7	0.194	8.05	49.8	50.2	22.9	26.9	28
1	3	9.4	0.048	1.09	39.4	60.6	22	17.4	27
1	3	10.1	0.0558	1.3	33.6	66.4	16.5	17.1	17
1	3	7.3	0.1707	5.3	33.5	66	15.3	18.2	23
1	3	7	0.2538	9.33	34	66	14	19.8	56
1	5	8.8	0.3661	20.34	50.4	44.6	21.6	33.9	24.8
1	3	4.7	0.1051	3.02	20.8	79.2	14	6.8	50.8
1	5	9.8	0.1073	2.99	21.1	78.9	16.5	4.6	17.1
1	5	7.8	0.4525	17.47	50.1	55.4	20.5	29.1	34.8
1	5	7.1	0.0929	2.531	31.1	68.5	16.4	15	16.7
1	5	3.1	0.0822	2.93	21.3	60.2	15.3	10.2	26.2
1	5	9	0.1485	4.5	27.5	72.5	18.4	9.1	25.8
1	5	8.1	0.1814	5.48	43.2	56.8	21.2	22	29.1
1	5	8.2	0.2183	6.28	46.8	53.2	21.2	25.7	28.4
1	5	9	0.0929	2.02	24.2	75.5	11.8	12.4	30.6
1	5	11.1	0.1174	4.81	37.8	62.2	16.9	20.9	37.3
1	5	8.1	0.0433	0.75	10.7	89.3	9.4	1.3	18.9
1	5	9.9	0.2099	8.71	37.5	62.8	16.7	20.5	34.6
1	5	8.1	0.273	7.96	44.1	55.9	20.5	23.6	25.1
1	5	10.4	0.1066	2.49	29.8	70.2	20.2	9.6	27.1
1	5	6.7	0.4155	18.53	36.7	63.3	14	22.7	29.7
1	5	8.2	0.609	20.45	26.9	73.1	12.7	14.2	27.8
1	5	9.1	0.0991	1.5	20.3	50.1	24	11.2	25
1	5	7.1	0.3813	17.5	50.2	21.5	21.5	28.7	30.5
1	5	6.3	0.4309	20.1	45	55	19.6	25.4	30.9
1	5	8.2	0.3337	12.7	35.4	49.8	19	16.4	30.4
1	5	5.2	0.2477	12.26	54	64.6	18.1	35.3	19.3
1	3	8.4	0.3111	11.07	44.3	46	20	24.3	31.4
1	3	9.1	0.1311	3.02	27.1	55.7	14.1	13.2	33.5
1	3	8.1	0.1956	6.31	45.5	72.7	20.9	24.6	28.1
1	3	8.3	0.757	1.54	25.4	54.5	17.2	8.2	20.1
1	3	7.3	0.2696	11.57	35.9	74.6	18.2	17.7	31.2
1	5	9.6	0.0512	1.32	13.6	64.1	11.3	2.3	26.9
1	5	9.9	0.0671	1.3	9.6	86.4	8.3	1.3	33.8
1	3	8.6	0.0902	3.2	8.1	90.4	8.1	11.1	30.1
1	5	9.9	0.0581	2.63	26.3	73.6	15.1	11.5	14.5
